# Supplementary material for: Effects of treadmill running on anxiety- and craniofacial pain-like behaviors with histone H3 acetylation in the brain of mice subjected to social defeat stress
Source: PLoS One. 2025 Jan 27;20(1):e0318292. doi: 10.1371/journal.pone.0318292 (PMC11771924; doi:10.1371/journal.pone.0318292)
Supplement: S2 File — (ZIP) [file pone.0318292.s002.zip]

Archive with 16 entries (15 files):
- Excel Data  submission for PLOSone/
- __MACOSX/._Excel Data  submission for PLOSone
- Excel Data  submission for PLOSone/6. IHC HDAC ACC ICxlsx.xlsx
- __MACOSX/Excel Data  submission for PLOSone/._6. IHC HDAC ACC ICxlsx.xlsx
- Excel Data  submission for PLOSone/5. IHC C2 RVM for aH3 FosB CREB.xlsx
- __MACOSX/Excel Data  submission for PLOSone/._5. IHC C2 RVM for aH3 FosB CREB.xlsx
- Excel Data  submission for PLOSone/4. IHC data ACC IC aH3 FosB CREB.xlsx
- __MACOSX/Excel Data  submission for PLOSone/._4. IHC data ACC IC aH3 FosB CREB.xlsx
- Excel Data  submission for PLOSone/7. HDAC RVM C2.xlsx
- __MACOSX/Excel Data  submission for PLOSone/._7. HDAC RVM C2.xlsx
- Excel Data  submission for PLOSone/2.Data SDS Anxiety behavior.xlsx
- __MACOSX/Excel Data  submission for PLOSone/._2.Data SDS Anxiety behavior.xlsx
- Excel Data  submission for PLOSone/3.Formalin test TR 2 vs10.xlsx
- __MACOSX/Excel Data  submission for PLOSone/._3.Formalin test TR 2 vs10.xlsx
- Excel Data  submission for PLOSone/1.Data Sham Sum Anxiety behavior.xlsx
- __MACOSX/Excel Data  submission for PLOSone/._1.Data Sham Sum Anxiety behavior.xlsx
