# Supplementary material for: Effects of treadmill running on anxiety- and craniofacial pain-like behaviors with histone H3 acetylation in the brain of mice subjected to social defeat stress
Source: PLoS One. 2025 Jan 27;20(1):e0318292. doi: 10.1371/journal.pone.0318292 (PMC11771924; doi:10.1371/journal.pone.0318292)
Supplement: S2 File — (ZIP) [file pone.0318292.s002.zip › Excel Data submission for PLOSone/6. IHC HDAC ACC ICxlsx.xlsx]

## Sheet: ACC HDAC1
	ACC	Anterior	HDAC1				Rostral ACC		ACC	Anterior	HDAC1				Rostral ACC
	non Stress	Sham	Sham Sedentary	Sham	TR2	Sham	TR10		Stress	SDS	SDS Sedentary	SDS	TR2	SDS	TR10
		ID	# of cells	ID	# of cells	ID	# of cells			ID	# of cells	ID	# of cells	ID	# of cells
	1	153	491	173	106	142	499		1	136	532	159	124	130	319
	2	154	379	174	152	143	261		2	137	537	161	190	131	154
	3	155	152	176	147	148	247		3	138	719	163	Remove	132	204
	4	156	350	177	124	149	303		4	139	772	164	Remove	133	235
	5	157	408	178	174	152	148		5	140	525	166	143	134	570
	6								6	141	598	167	432	135	171
	7								7	146	Remove	168	270
	8								8	147	Remove	169	320
	9								9
	10								10
	aACC	Average	356		140.6		291.6		aACC	Average	613.833		246.5		275.5
		SD	125.609		26.264		129.123			SD	106.601		117.708		155.6
	ACC	Posterior	HDAC1						ACC	Posterior	HDAC1
	non Stress	Sham	Sham Sedentary	Sham	TR2	Sham	TR10		Stress	SDS	SDS Sedentary	SDS	TR2	SDS	TR10
		ID	# of cells	ID	# of cells	ID	# of cells			ID	# of cells	ID	# of cells	ID	# of cells
	1	153	391	173	71	142	513		1	136	432	159	79	130	141
	2	154	398	174	106	143	193		2	137	434	161	156	131	183
	3	155	103	176	98	148	124		3	138	741	163	Remove	132	168
	4	156	145	177	138	149	335		4	139	661	164	Remove	133	213
	5	157	268	178	174	149b	97		5	140	430	166	114	134	463
	6					152	66		6	141	556	167	316	135	211
	7								7	146	Remove	168	288
	8								8	147	Remove	169	220
	9								9
	pACC	Average	261		117.4		221.333		pACC	Average	542.333		195.5		229.833
		SD	136.141		39.6459		171.961			SD	134.362		95.3431		117.399
		Summary data	HDAC1								Summary data	HDAC1
	ACC Anterior									ACC Posterior
	Average	Sham	SDS							Average	Sham	SDS
	no TR	356	613.833							no TR	261	542.333
	TR2	140.6	246.5							TR2	117.4	195.5
	TR10	291.6	275.5							TR10	221.333	229.833
	ACC Anterior									ACC Posterior
	SD	Sham	SDS							SD	Sham	SDS
	no TR	125.609	106.601							no TR	136.141	134.362
	TR2	26.264	117.708							TR2	39.6459	95.3431
	TR10	129.123	155.6							TR10	171.961	117.399

## Sheet: ACC HDAC2
	ACC	Anterior	HDAC2						ACC	Anterior	HDAC2
	non Stress	Sham	Sham Sedentary	Sham	TR2	Sham	TR10		Stress	SDS	SDS Sedentary	SDS	TR2	SDS	TR10
		ID	# of cells	ID	# of cells	ID	# of cells			ID	# of cells	ID	# of cells	ID	# of cells
	1	153	519	172	515	142	660		1	136	547	159	650	130	699
	2	154	525	173	695	143	707		2	137	750	161	603	131	695
	3	155	635	174	706	148	557		3	138	771	162	639	132	664
	4	156	561	175	569	149	660		4	139	767	163	565	133	690
	5	157	594	176	616	149b	613		5	140	815	164	543	134	643
	6	158	508	177	522	150	485		6	141	768	166	685	135	520
	7			178	652	151	594		7	146	617	167	757
	8					152	589		8	147	537	168	721
	9								9			169	622
	10								10
	11								11
	12								12
	13								13
	14								14
	15								15
		Average	557		610.714		608.125			Average	696.5		642.778		651.833
		SD	49.6749		78.1957		69.2004			SD	111.258		69.8512		68.0453
	ACC	Posterior	HDAC2						ACC	Posterior	HDAC2
	non Stress	Sham	Sham Sedentary	Sham	TR2	Sham	TR10		Stress	SDS	SDS Sedentary	SDS	TR2	SDS	TR10
		ID	# of cells	ID	# of cells	ID	# of cells			ID	# of cells	ID	# of cells	ID	# of cells
	1	153	434	172	412	142	550		1	136	518	159	532	130	517
	2	154	508	173	506	143	606		2	137	523	161	487	131	595
	3	155	444	174	526	148	494		3	138	693	162	532	132	395
	4	156	473	175	544	149	527		4	139	661	163	435	133	576
	5	157	394	176	588	149b	525		5	140	537	164	559	134	542
	6	158	499	177	450	150	483		6	141	713	166	413	135	397
	7			178	525	151	433		7	146	521	167	574
	8					152	555		8	147	398	168	534
	9								9			169	486
	10								10
	11								11
	12								12
	13								13
	14								14
	15								15
		Average	458.667		507.286		521.625			Average	570.5		505.778		503.667
		SD	43.0612		59.0048		52.3558			SD	108.13		54.7946		87.644
		Summary data									Summary data
	ACC Anterior		HDAC2							ACC Posterior		HDAC2
	Average	Sham	SDS							Average	Sham	SDS
	no TR	557	696.5							no TR	458.667	570.5
	TR2	610.714	642.778							TR2	507.286	505.778
	TR10	608.125	651.833							TR10	521.625	503.667
	ACC Anterior		HDAC2							ACC Posterior		HDAC2
	SD	Sham	SDS							SD	Sham	SDS
	no TR	49.6749	111.258							no TR	43.0612	108.13
	TR2	78.1957	69.8512							TR2	59.0048	54.7946
	TR10	69.2004	68.0453							TR10	52.3558	87.644
	Figure size=2x10

## Sheet: IC HDAC1
	Insular	Anterior	HDAC1						Insular	Anterior	HDAC1
	non Stress	Sham	Sham Sedentary	Sham	TR2	Sham	TR10		Stress	SDS	SDS Sedentary	SDS	TR2	SDS	TR10
		ID	# of cells	ID	# of cells	ID	# of cells			ID	# of cells	ID	# of cells	ID	# of cells
	1	153	569	172	Remove	142	492		1	136	701	159	Remove	130	377
	2	154	585	173	109	143	279		2	137	628	162	127	131	178
	3	155	198	174	138	148	199		3	138	876	163	Remove	132	225
	4	156	239	176	113	149	232		4	139	681	164	112	133	311
	5	157	283	177	134	150	Remove		5	140	685	166	116	134	Remove
	6	158	270	178	142	151	147		6	141	828	167	506	135	229
	7					152	160		7	147	Remove	168	387
	8								8			169	400
	9								9
		Average	357.333		127.2		251.5			Average	733.167		274.667		264
		SD	172.729		15.1228		127.299			SD	96.4685		176.229		79.2465
	Insular	Posterior	HDAC1						Insular	Posterior	HDAC1
	non Stress	Sham	Sham Sedentary	Sham	TR2	Sham	TR10		Stress	SDS	SDS Sedentary	SDS	TR2	SDS	TR10
		ID	# of cells	ID	# of cells	ID	# of cells			ID	# of cells	ID	# of cells	ID	# of cells
	1	153	522	172	108	142	Remove		1	136	482	159	130	130	190
	2	154	320	173	151	143	129		2	137	702	162	75	131	185
	3	155	139	174	89	148	142		3	138	919	163	76	132	274
	4	156	166	176	84	149	192		4	139	650	164	90	133	306
	5	157	107	177	193	150	71		5	140	294	166	142	134	Remove
	6	158	172	178	152	151	112		6	141	Remove	167	369	135	107
	7					152	87		7	147	154	168	288
	8								8			169	284
	9								9
		Average	237.667		129.5		122.167			Average	533.5		181.75		212.4
		SD	157.405		42.8334		43.0693			SD	280.93		114.681		78.9259
		Summary data									Summary data
	IC Anterior		HDAC1							IC Posterior		HDAC1
	Average	Sham	SDS							Average	Sham	SDS
	no TR	357.333	733.167							no TR	237.667	533.5
	TR2	127.2	274.667							TR2	129.5	181.75
	TR10	251.5	264							TR10	122.167	212.4
	IC Anterior									IC Posterior		HDAC1
	SD	Sham	SDS							SD	Sham	SDS
	no TR	172.729	96.4685							no TR	157.405	280.93
	TR2	15.1228	176.229							TR2	42.8334	114.681
	TR10	127.299	79.2465							TR10	43.0693	78.9259

## Sheet: IC HDAC2
	Insular	Anterior	HDAC2						Insular	Anterior	HDAC2
	non Stress	Sham	Sham Sedentary	Sham	TR2	Sham	TR10		Stress	SDS	SDS Sedentary	SDS	TR2	SDS	TR10
		ID	# of cells	ID	# of cells	ID	# of cells			ID	# of cells	ID	# of cells	ID	# of cells
	1	153	977	172	709	142	669		1	136	609	159	617	130	854
	2	154	918	173	1006	143	665		2	137	823	161	922	131	886
	3	155	766	174	906	148	566		3	138	1178	162	815	132	895
	4	156	705	175	875	149	634		4	139	969	163	562	133	849
	5	157	693	176	971	149b	643		5	140	1093	164	980	134	835
	6	158	742	177	1024	150	608		6	141	1225	166	917	135	713
	7			178	865	151	659		7	146	648	167	969
	8					152	928		8	147	821	168	878
	9								9			169	749
	10								10
		Average	800.167		908		671.5			Average	920.75		823.222		838.667
		SD	118.53		107.682		109.138			SD	233.553		151.544		65.6679
	Insular	Posterior	HDAC2						Insular	Posterior	HDAC2
	non Stress	Sham	Sham Sedentary	Sham	TR2	Sham	TR10		Stress	SDS	SDS Sedentary	SDS	TR2	SDS	TR10
		ID	# of cells	ID	# of cells	ID	# of cells			ID	# of cells	ID	# of cells	ID	# of cells
	1	153	892	172	985	142	835		1	136	601	159	764	130	1107
	2	154	866	173	1183	143	727		2	137	937	161	1119	131	1070
	3	155	861	174	932	148	634		3	138	1344	162	1021	132	1087
	4	156	843	175	911	149	925		4	139	1378	163	524	133	1039
	5	157	637	176	1237	149b	763		5	140	1445	164	930	134	1114
	6	158	689	177	953	150	774		6	141	1424	166	814	135	942
	7			178	925	151	834		7	146	774	167	1031
	8					152	1020		8	147	1063	168	692
	9								9			169	912
	10								10
		Average	798		1018		814			Average	1120.75		867.444		1059.83
		SD	107.01		134.16		119.384			SD	325.267		187.683		63.7477
		Summary data									Summary data
	IC Anterior		HDAC2							IC Posterior		HDAC2
	Average	Sham	SDS							Average	Sham	SDS
	no TR	800.167	920.75							no TR	798	1120.75
	TR2	908	823.222							TR2	1018	867.444
	TR10	671.5	838.667							TR10	814	1059.83
	IC Anterior		HDAC2							IC Posterior		HDAC2
	SD	Sham	SDS							SD	Sham	SDS
	no TR	118.53	233.553							no TR	107.01	325.267
	TR2	107.682	151.544							TR2	134.16	187.683
	TR10	109.138	65.6679							TR10	119.384	63.7477
