# Supplementary material for: Effects of treadmill running on anxiety- and craniofacial pain-like behaviors with histone H3 acetylation in the brain of mice subjected to social defeat stress
Source: PLoS One. 2025 Jan 27;20(1):e0318292. doi: 10.1371/journal.pone.0318292 (PMC11771924; doi:10.1371/journal.pone.0318292)
Supplement: S2 File — (ZIP) [file pone.0318292.s002.zip › Excel Data submission for PLOSone/5. IHC C2 RVM for aH3 FosB CREB.xlsx]

## Sheet: RVM aH3
	RVM	Sham	aH3	Histone H3					RVM	SDS	aH3	Histone H3
	non Stress	Sham	Sham Sedentary	Sham	TR2	Sham	TR10		Stress	SDS	SDS Sedentary	SDS	TR2	SDS	TR10
		ID	# of cells	ID	# of cells	ID	# of cells			ID	# of cells	ID	# of cells	ID	# of cells
	1	153a	1655	172	2030	123	1811		1	122	NA	159	1462	123	NA
	2	154a	1495	173	1807	125	1562		2	124	1883	161	2263	125	1868
	3	155	1578	174	1893	127	1292		3	136	1976	162	1985	127	1147
	4	156	1329	177	1672	130	1099		4	137	1764	163	2478	130	1553
	5	157	1498	178	1666	131	962		5	140	2013	164	1767	131	1478
	6	158	1391			132	1382		6	141	1985	166	NA	132	1489
	7					133	1231		7	146	1963	167	1812	133	1322
	8					134	1603		8	147	1903	168	1942	134	1551
	9					135	1568		9			169	1990	135	1100
	10								10
	RVM	Average	1491		1813.6		1390		RVM	Average	1926.71		1962.38		1438.5
	Sham	SD	118.974		154.121		270.807		SDS	SD	85.1836		309.168		247.119
										NA=3935
	RVM		aH3
	Average	Sham	SDS
	no TR	1491	1926.7
	TR2	1813.6	1962.4
	TR10	1398	1428.5
	RVM
	SD	Sham	SDS
	no TR	119	85.2
	TR2	154.1	309.2
	TR10	270.8	299.8

## Sheet: C2 aH3
	C2		aH3	Histone H3					C2		aH3	Histone H3
	non Stress	Sham	Sham Sedentary	Sham	TR2	Sham	TR10		Stress	SDS	SDS Sedentary	SDS	TR2	SDS	TR10
		ID	# of cells	ID	# of cells	ID	# of cells			ID	# of cells	ID	# of cells	ID	# of cells
	1	153a	480	172	601	123	321		1	122	591	159	561	123	349
	2	154a	538	173	444	125	456		2	124	598	161	431	125	511
	3	155	498	174	378	127	490		3	136	781	162	498	127	501
	4	156	401	177	456	130	672		4	137	649	163	539	130	599
	5	157	523	178	489	131	588		5	140	631	164	762	131	393
	6	158	461			132	289		6	141	578	166	654	132	461
	7					133	411		7	146	603	167	545	133	431
	8					134	431		8	147	574	168	603	134	523
	9					135	399		9					135	442
	10								10
	RVM	Average	483.5		473.6		450.778		RVM	Average	625.625		574.125		467.778
	Sham	SD	49.1233		81.8431		120.936		SDS	SD	67.7431		100.744		75.003
										NA=3935
	C2		aH3
	Average	Sham	SDS
	no TR	483.5	625.6
	TR2	473.5	574.1
	TR10	450.8	467.8
	C2
	SD	Sham	SDS
	no TR	49.1	66.7
	TR2	81.8	100.7
	TR10	120.9	75

## Sheet: RVM FosB
	RVM		FosB						C2		FosB
	non Stress	Sham	Sham Sedentary	Sham	TR2	Sham	TR10		Stress	SDS	SDS Sedentary	SDS	TR2	SDS	TR10
		ID	# of cells	ID	# of cells	ID	# of cells			ID	# of cells	ID	# of cells	ID	# of cells
	1	153	55	172	99	142	67		1	136	89	159	132	130	98
	2	154	65	173	72	143	70		2	137	99	161	101	131	76
	3	155	101	174	65	148	88		3	138	78	162	84	132	57
	4	156	45	176	89	149	47		4	139	88	163	89	133	81
	5	157	103	177	53	149b	51		5	140	72	165	93	134	NA
	6	158	59	178	88	150	39		6	141	67	166	88	135	61
	7					151	81		7	146	56	167	104
	8					152	101		8	147	101	168	118
	9								9			169	96
	RVM	Average	71.3333		77.6667		68		RVM	Average	81.25		100.556		74.6
		SD	24.6387		17.2704		21.4942			SD	15.8001		15.6054		16.4712
	RVM		FosB
	Average	Sham	SDS
	no TR	71.3	81.3
	TR2	77.7	100.6
	TR10	68	74.6
	RVM
	SD	Sham	SDS
	no TR	24.6	15.8
	TR2	17.3	15.6
	TR10	21.5	16.5

## Sheet: C2 FosB
	RVM		FosB						C2		FosB
	non Stress	Sham	Sham Sedentary	Sham	TR2	Sham	TR10		Stress	SDS	SDS Sedentary	SDS	TR2	SDS	TR10
		ID	# of cells	ID	# of cells	ID	# of cells			ID	# of cells	ID	# of cells	ID	# of cells
	1	153	212	172	312	142	234		1	136	215	159	378	130	249
	2	154	209	173	276	143	201		2	137	284	161	289	131	220
	3	155	216	174	265	148	185		3	138	313	162	246	132	195
	4	156	245	176	240	149	193		4	139	312	163	341	133	238
	5	157	199	177	303	149b	147		5	140	301	165	299	134	231
	6	158	194	178	289	150	178		6	141	294	166	286	135	200
	7					151	231		7	146	295	167	329
	8					152	156		8	147	277	168	269
	9								9			169	312
	C2	Average	212.5		280.833		190.625		C2	Average	286.375		305.444		222.167
		SD	17.9193		26.347		31.4367			SD	31.3958		39.8093		21.3674
	C2		FosB
	Average	Sham	SDS
	no TR	217.5	286.4
	TR2	280.8	305.4
	TR10	190.6	222.2
	RVM
	SD	Sham	SDS
	no TR	22.9	31.4
	TR2	26.3	39.8
	TR10	31.4	21.4

## Sheet: RVM pCREB
	RVM	Sham	pCREB						RVM	SDS	pCREB
	non Stress	Sham	Sham Sedentary	Sham	TR2	Sham	TR10		Stress	SDS	SDS Sedentary	SDS	TR2	SDS	TR10
		ID	# of cells	ID	# of cells	ID	# of cells			ID	# of cells	ID	# of cells	ID	# of cells
	1	153a	1678	172	1962	142	1793		1	136	1926	159	2290	130	1562
	2	154a	1723	173	1789	143	2054		2	137	1946	161	1789	131	NA
	3	155	1656	174	1989	148	1661		3	138	1857	162	1899	132	1239
	4	156	1987	176	2011	149	1546		4	139	2200	163	2011	133	1493
	5	157	1709	177	1978	149b	1878		5	140	2250	164	1567	134	1539
	6	158	1673	178	2299	150	2021		6	141	1854	166	1467	135	1325
	7					151	1672		7	147	1853	167	1711
	8					152	1786		8			168	1909
	9								9			169	1345
	10								10
	RVM	Average	1737.67		2004.67		1801.38		RVM	Average	1983.71		1776.44		1431.6
	Sham	SD	124.592		164.901		177.237		SDS	SD	169.514		291.881		142.098
			pCREB
	RVM
	Average	Sham	SDS
	no TR	1737.7	1983.7
	TR2	2004.7	1776.4
	TR10	1801.4	1431.6
	RVM
	SD	Sham	SDS
	no TR	124.6	169.5
	TR2	164.9	291.9
	TR10	177.2	142.1

## Sheet: C2 pCREB
	C2	Sham	pCREB						C2	SDS	pCREB
	non Stress	Sham	Sham Sedentary	Sham	TR2	Sham	TR10		Stress	SDS	SDS Sedentary	SDS	TR2	SDS	TR10
		ID	# of cells	ID	# of cells	ID	# of cells			ID	# of cells	ID	# of cells	ID	# of cells
	1	153a	458	172	601	142	512		1	136	445	159	343	130	356
	2	154a	442	173	523	143	557		2	137	633	161	410	131	316
	3	155	478	174	589	148	421		3	138	520	162	411	132	410
	4	156	451	176	441	149	478		4	139	563	163	489	133	412
	5	157	583	177	319	149b	511		5	140	698	164	389	134	239
	6	158	331	178	NA	150	508		6	141	646	166	494	135	481
	7					151	423		7	146	621	167	328
	8					152	507		8	147	555	168	427
	9								9			169	366
	Sham	Average	457.167		494.6		489.625		SDS	Average	585.125		406.333		369
	C2	SD	80.5665		116.991		46.9344		C2	SD	80.4442		58.155		84.7962
	C2	pCREB
	Average	Sham	SDS
	no TR	457.2	585.1
	TR2	494.6	406.3
	TR10	489.6	369
	C2
	SD	Sham	SDS
	no TR	80.6	80.4
	TR2	117	58.2
	TR10	46.9	84.8
