# Supplementary material for: Effects of treadmill running on anxiety- and craniofacial pain-like behaviors with histone H3 acetylation in the brain of mice subjected to social defeat stress
Source: PLoS One. 2025 Jan 27;20(1):e0318292. doi: 10.1371/journal.pone.0318292 (PMC11771924; doi:10.1371/journal.pone.0318292)
Supplement: S2 File — (ZIP) [file pone.0318292.s002.zip › Excel Data submission for PLOSone/4. IHC data ACC IC aH3 FosB CREB.xlsx]

## Sheet: ACC aH3
	ACC	Anterior	aH3	rostral	前	non Stress	吻側		ACC	Anterior	aH3	sample	rostral	吻側	ストレス
	non Stress	Sham	Sham Sedentary	Sham	TR2	Sham	TR10		Stress	SDS	SDS Sedentary	SDS	TR2	SDS	TR10
		ID	# of cells	ID	# of cells	ID	# of cells			ID	# of cells	ID	# of cells	ID	# of cells
	1	153a	456	173	507	142a	604		1	136a	895	159	Remove	123a	708
	2	154a	578	174	665	143a	523		2	137a	902	163	886	124a	841
	3	155	593	176	401	148a	473		3	138a	NA	164	998	125a	752
	4	156	616	177	676	149a	512		4	139a	832	166	912	127a	737
	5	157	548	178	577	149Ba	612		5	140a	813	167	834	130a	719
	6	177	520			150	555		6	141a	808	168	787	131a	682
	7	184	562			151a	467		7	146a	876	169	968	132a	723
	8					152a	543		8	147a	756			133a	678
	9								9	178	840			134a	713
	10								10	182	878			135a	723
	11								11	183	765
	aIC	Average	553.286		565.2		536.125		aIC	Average	836.5		897.5		727.6
		SD	52.911		114.809		53.8316			SD	51.6231		79.5682		45.7
	ACC	Posterior	aH3	caudal	後	non Stress	尾側		ACC	Posterior	aH3		caudal	後	尾側
	non Stress	Sham	Sham Sedentary	Sham	TR2	Sham	TR10		Stress	SDS	SDS Sedentary	SDS	TR2	SDS	TR10
		ID	# of cells	ID	# of cells	ID	# of cells			ID	# of cells	ID	# of cells	ID	# of cells
	1	153p	497	173	598	142a	546		1	136a	644	159	731	123a	476
	2	154p	598	174	671	143a	436		2	137a	764	161	693	124a	533
	3	155	518	176	567	148a	523		3	138a	574	162	712	125a	567
	4	156	567	177	534	149a	456		4	139a	632	163	784	127a	592
	5	157	456	178	493	149Ba	587		5	140a	704	164	662	130a	405
	6	177	531			150	567		6	141a	695	166	672	131a	521
	7	184	490			151a	513		7	146a	686	167	762	132a	605
	8					152a	478		8	147a	615	168	711	133a	586
	9								9	178	693			134a	543
	10								10	182	702			135a	512
	11								11	183	712
	pIC	Average	522.429		572.6		513.25		pIC	Average	674.636		715.875		534
		SD	48.1347		67.4263		53.4302			SD	53.2114		42.0661		60.4961
												aH3
	ACC Anterior	rostral	aH3							ACC Posterior	caudal	後
	Average	Sham	SDS							Average	Sham	SDS
	no TR	553.3	836.5							no TR	522.4	674.6
	TR2	565.2	897.5							TR2	572.6	715.9
	TR10	536.1	727.6							TR10	513.3	534
	ACC Anterior									ACC Posterior
	SD	Sham	SDS							SD	Sham	SDS
	no TR	52.9	51.5							no TR	48.1	53.2
	TR2	114.8	79.6							TR2	67.4	42.1
	TR10	53.8	45.7							TR10	53.4	60.5

## Sheet: ACC FosB
	ACC	Anterior	FosB	rostral		非ストレス	吻側		ACC	Anterior	FosB	rostral	ストレス		吻側
	non Stress	Sham	Sham Sedentary	Sham	TR2	Sham	TR10		Stress	SDS	SDS Sedentary	SDS	TR2	SDS	TR10
		ID	# of cells	ID	# of cells	ID	# of cells			ID	# of cells	ID	# of cells	ID	# of cells
	1	153a	646	173	799	142a	627		1	136a	844	159	636	123a	486
	2	154a	573	174	841	143a	622		2	137a	986	161	716	124a	519
	3	155	657	176	703	148a	581		3	138a	1040	162	670	125a	478
	4	156	613	177	676	149a	667		4	139a	931	163	876	127a	NA
	5	157	578	178	739	149Ba	543		5	140a	749	164	746	130a	421
	6	158	632			150	533		6	141a	1002	166	810	131a	498
	7	177	545			151a	781		7	146a	879	167	711	132a	532
	8	184	578			152a	559		8	147a	867	168	781	133a	578
	9								9	178	767	169	762	134a	698
	10								10	182	832			135a	541
	11								11	183	911
	12								12
	aACC	Average	602.75		751.6		614.125		aACC	Average	891.636		745.333		527.889
		SD	40.0348		67.9618		81.6323			SD	93.5374		72.8646		77.6844
	ACC	Posterior	FosB	caudal		非ストレス	尾側		ACC	Posterior	FosB	caudal	ストレス		尾側
					後
	non Stress	Sham	Sham Sedentary	Sham	TR2	Sham	TR10		Stress	SDS	SDS Sedentary	SDS	TR2	SDS	TR10
		ID	# of cells	ID	# of cells	ID	# of cells			ID	# of cells	ID	# of cells	ID	# of cells
	1	153p	487	173	754	142a	613		1	136p	666	159	543	123a	527
	2	154p	601	174	531	143a	606		2	137p	634	161	412	125a	412
	3	155	576	176	658	148a	531		3	138p	732	162	598	127a	608
	4	156	634	177	704	149a	478		4	139p	701	163	635	130a	612
	5	157	601	178	779	149Ba	492		5	140p	673	164	612	131a	483
	6	158	595			150	873		6	141p	578	166	593	132a	434
	7	177	612			151a	552		7	146p	763	167	604	133a	597
	8	184	672			152a	637		8	147p	801	168	581	134a	601
	9								9	178	645	169	694	135a	478
	10								10	182	631
	11								11	183	583
	12								12
	pACC	Average	597.25		685.2		597.75		pACC	Average	673.364		585.778		528
		SD	53.1783		97.9832		125.172			SD	70.704		76.9802		79.3442
	ACC Anterior	前帯状回	FosB							ACC Posterior	前帯状回	FosB
	Average	Sham	SDS							Average	Sham	SDS
	no TR	602.8	891.6							no TR	597.3	673.4
	TR2	751.6	745.3							TR2	685.2	585.8
	TR10	614.1	597.8							TR10	560.3	528
	ACC Anterior	前帯状回	FosB							ACC Posterior	前帯状回	FosB
	SD	Sham	SDS							SD	Sham	SDS
	no TR	40	93.5							no TR	53.2	70.7
	TR2	68	72.9							TR2	98	77
	TR10	81.6	125.2							TR10	57.7	79.3

## Sheet: ACC pCREB
	ACC	Anterior	pCREB	rostral	非ストレス		吻側		ACC	Anterior	pCREB	rostral	ストレス	吻側
	non Stress	Sham	Sham Sedentary	Sham	TR2	Sham	TR10		Stress	SDS	SDS Sedentary	SDS	TR2	SDS	TR10
		ID	# of cells	ID	# of cells	ID	# of cells			ID	# of cells	ID	# of cells	ID	# of cells
	1	153a	725	172	896	142a	689		1	136a	964	159	too low density	130a	534
	2	154a	861	173	918	143a	846		2	137a	1147	161	768	131a	549
	3	155	721	174	999	148a	718		3	138a	1201	162	739	132a	689
	4	156	785	175	834	149a	852		4	139a	1183	163	640	133a	809
	5	157	801	176	991	149B	579		5	140a	1034	164	451	134a	778
	6	158	767	177	1019	150	701		6	146a	1089	166	723	135a	650
	7			178	723	151a	671		7	147a	934	167	873
	8					152a	773		8			168	673
	9								9
	10								10
	aACC	Average	776.667		911.429		728.625		aACC	Average	1078.86		695.286		668.167
		SD	52.2213		105.951		91.902			SD	105.435		130.88		113.897
	ACC	Posterior	pCREB	caudal	非ストレス		尾側		ACC	Posterior	pCREB	caudal	ストレス		尾側
	non Stress	Sham	Sham Sedentary	Sham	TR2	Sham	TR10		Stress	SDS	SDS Sedentary	SDS	TR2	SDS	TR10
		ID	# of cells	ID	# of cells	ID	# of cells			ID	# of cells	ID	# of cells	ID	# of cells
	1	153p	655	172	753	135p	523		1	136a	896	159	923	130p	587
	2	154p	696	173	1031	142p	489		2	137a	975	161	623	131p	596
	3	155	703	174	998	143p	690		3	138a	977	162	998	132p	497
	4	156	789	175	814	148p	501		4	139a	1034	163	829	133p	728
	5	157	713	176	796	149b	735		5	140a	960	164	841	134p	702
	6	158	789	177	983	149Ba	702		6	146a	846	166	561	135p	648
	7			178	872	150	523		7	147a	961	167	741
	8					151a	479		8			168	639
	9					152a	519		9
	10								10
	pACC	Average	724.167		892.429		573.444		pACC	Average	949.857		769.375		626.333
		SD	53.9571		110.949		103.419			SD	61.0503		154.552		84.5285
			pCREB									pCREB
	ACC Anterior	rostral	前方							ACC Posterior	Caudal	後方
	Average	Sham	SDS							Average	Sham	SDS
	no TR	776.7	1078.9							no TR	724.2	949.9
	TR2	911.4	695.3							TR2	892.4	769.4
	TR10	728.6	668.2							TR10	573.4	626.3
	ACC Anterior									ACC Posterior
	SD	Sham	SDS							SD	Sham	SDS
	no TR	52.2	105.4							no TR	54	61.1
	TR2	106	130.9							TR2	110.9	154.6
	TR10	91.9	113.9							TR10	103.4	84.5

## Sheet: IC aH3
	Insular	Anterior	aH3	島皮質 吻側	rostral	Sham			Insular	Anterior	aH3	島皮質 吻側	rostral	SDS
	非ストレス
	non Stress	Sham	Sham Sedentary	Sham	TR2	Sham	TR10		Stress	SDS	SDS Sedentary	SDS	TR2	SDS	TR10
		ID	# of cells	ID	# of cells	ID	# of cells			ID	# of cells	ID	# of cells	ID	# of cells
	1	153a	865	172	1095	142a	729		1	136a	1273	163p	1239	125a	898
	2	154a	723	173	802	143a	784		2	137a	1014	164p	1012	127a	789
	3	155	633	174	678	148a	776		3	138a	1382	166p	982	130a	961
	4	156	637	176	601	149a	718		4	139a	1245	167p	1219	131a	801
	5	157	644	177	598	149Ba	609		5	140a	1480	168p	965	132a	911
	6	177	789	178	634	150	672		6	141a	1465	169p	879	133a	885
	7	184	738			151a	872		7	147a	1017			134a	1035
	8					152a	769		8	178a	1158			135a	832
	9								9	180a	996
	10								10	182a	985
	11								11
	12								12
	aIC	Average	718.429		734.667		741.125		aIC	Average	1201.5		1049.33		889
		SD	87.8784		191.97		79.1715			SD	196.291		126.14		82.8717
	Insular	Posterior	aH3	島皮質 尾側	caudal	Sham			Insular	Posterior	aH3	島皮質 尾側	caudal	SDS
	non Stress	Sham	Sham Sedentary	Sham	TR2	Sham	TR10		Stress	SDS	SDS Sedentary	SDS	TR2	SDS	TR10
		ID	# of cells	ID	# of cells	ID	# of cells			ID	# of cells	ID	# of cells	ID	# of cells
	1	153p	928	172	985	142p	1024		1	122p	1483	163p	1120	125p	1056
	2	154p	869	173	1156	143p	855		2	123p	917	164p	1011	127p	942
	3	155	917	174	987	148p	909		3	124p	1276	166p	993	130p	1154
	4	156	931	176	898	149p	917		4	136p	1313	167p	1034	131p	1452
	5	157	784	177	1034	149bp	876		5	137p	1149	168p	1314	132p	968
	6	177	823	178	834	150	903		6	138p	1653	169p	912	133p	1021
	7	184	768			151p	795		7	139p	1374			134p	1283
	8					152p	838		8	140p	1201			135p	976
	9								9	141p	1379
	10								10	147p	974
	11								11	178p	1399
	12								12	180p	995
	13								13	182p	1203
	14								14
	15								15
	pIC	Average	860		982.333		889.625		pIC	Average	1255.08		1064		1106.5
		SD	69.0459		111.331		67.9957			SD	212.549		139.635		179.647
		Summary data									Summary data
	IC Anterior		aH3							IC Posterior		aH3
	Average	Sham	SDS							Average	Sham	SDS
	no TR	718.4	1201.5							no TR	860	1255.1
	TR2	734.7	1049.3							TR2	982.3	1064
	TR10	741.1	889							TR10	889.6	1106.5
	IC Anterior									IC Posterior		aH3
	SD	Sham	SDS							SD	Sham	SDS
	no TR	87.9	196.3							no TR	69	212.5
	TR2	192	126.1							TR2	111.3	136.9
	TR10	79.2	82.8							TR10	68	179.6

## Sheet: IC FosB
	Insular	Anterior	FosB	rostral	Sham	非ストレス			Insular	Anterior	FosB	rostral	SDS	前
	non Stress	Sham	Sham Sedentary	Sham	TR2	Sham	TR10		Stress	SDS	SDS Sedentary	SDS	TR2	SDS	TR10
		ID	# of cells	ID	# of cells	ID	# of cells			ID	# of cells	ID	# of cells	ID	# of cells
	1	153a	689	172	978	142p	1041		1	136p	839	159	817	123p	477
	2	154a	897	173	778	143p	966		2	137p	944	161	901	125p	444
	3	155	829	174	963	148p	799		3	138p	1456	162	1389	127p	475
	4	156	645	175	1017	149bp	862		4	139p	1351	163	1012	130p	996
	5	157	892	176	1231	149p	739		5	140p	1210	164	1231	131p	996
	6	158	1091	177	903	151p	640		6	141p	1353	166	873	132p	945
	7			178	931	152p	783		7	146p	1168	167	982	133p	946
	8								8	147p	1321	168	1034	134p	1138
	9								9					135p	801
	10								10
	11								11
	aIC	Average	840.5		971.571		832.857		aIC	Average	1205.25		1029.88		802
		SD	161.183		137.416		136.342			SD	214.858		192.2		266.944
	Insular	Posterior	FosB	caudal	Sham	後			Insular	Posterior	FosB	caudal	SDS	後
	non Stress	Sham	Sham Sedentary	Sham	TR2	Sham	TR10		Stress	SDS	SDS Sedentary	SDS	TR2	SDS	TR10
		ID	# of cells	ID	# of cells	ID	# of cells			ID	# of cells	ID	# of cells	ID	# of cells
	1	153p	909	172	712	142p	913		1	136p	1170	159	1257	123p	864
	2	154p	818	173	897	143p	867		2	137p	1419	161	876	125p	844
	3	155	923	174	998	148p	750		3	138p	1379	162	972	127p	500
	4	156	626	175	934	149bp	1004		4	139p	1204	163	890	130p	1095
	5	157	762	176	1252	149p	904		5	140p	1316	164	1034	131p	1290
	6	158	801	177	1109	151p	684		6	141p	1635	166	1456	132p	1023
	7			178	783	152p	1013		7	146p	1148	167	1349	133p	1009
	8								8	147p	995	168	995	134p	1003
	9								9					135p	699
	10								10
	11								11
	pIC	Average	806.5		955		870.333		pIC	Average	1283.25		1103.62		925.222
		SD	108.445		185.388		133.09			SD	197.442		220.169		230.99
	IC Anterior	rostral	FosB							IC Posterior	caudal	FosB
	Average	Sham	SDS							Average	Sham	SDS
	no TR	840.5	1205.3							no TR	806.5	1283.3
	TR2	971.6	1029							TR2	955	1103.6
	TR10	832.9	802							TR10	870.3	925.2
	IC Anterior		FosB							IC Posterior		FosB
	SD	Sham	SDS							SD	Sham	SDS
	no TR	161.2	214.9							no TR	108.4	197.4
	TR2	137.7	192.2							TR2	185.4	220.2
	TR10	136.3	166.9							TR10	197.4	231

## Sheet: IC pCREB
	IC	Anterior	pCREB	rostral			吻側		IC	Anterior	pCREB	rostral		吻側
	non Stress	Sham	Sham Sedentary	Sham	TR2	Sham	TR10		Stress	SDS	SDS Sedentary	SDS	TR2	SDS	TR10
		ID	# of cells	ID	# of cells	ID	# of cells			ID	# of cells	ID	# of cells	ID	# of cells
	1	153a	1128	172	1022	142a	1005		1	136a	1685	159	1276	130a	995
	2	154a	1215	173	999	143a	788		2	137a	1751	161	1012	131a	1272
	3	155	1007	174	897	148a	1051		3	138a	1598	162	978	132a	1165
	4	156	927	175	1023	149a	1070		4	139a	1709	163	894	133a	1230
	5	157	954	176	845	149Ba	893		5	140a	1740	164	1329	134a	1015
	6	158	995	177	753	150	1030		6	141a	1729	166	1423	135a	1182
	7			178	1022	151a	947		7	146a	1333	167	1238
	8					152a	745		8	147a	1520	168	1006
									9			169	1269
									10
	aIC	Average	1037.67		937.286		941.125			Average	1633.12		1158.33		1143.17
		SD	111.009		107.711		122.429			SD	144.945		186.623		113.581
	IC	Posterior	pCREB	caudal			尾側		IC	Posterior	pCREB	v			尾側
	non Stress	Sham	Sham Sedentary	Sham	TR2	Sham	TR10		Stress	SDS	SDS Sedentary	SDS	TR2	SDS	TR10
		ID	# of cells	ID	# of cells	ID	# of cells			ID	# of cells	ID	# of cells	ID	# of cells
	1	153p	1241	172	678	142a	1126		1	136a	1202	159	1012	130a	1176
	2	154p	1304	173	621	143a	888		2	137a	1892	161	1018	131a	788
	3	155	1324	174	1024	148a	1156		3	138a	1990	162	811	132a	1368
	4	156	1094	175	953	149a	1080		4	139a	2085	163	773	133a	1014
	5	157	1348	176	1057	149Ba	1098		5	140a	1529	164	693	134a	1127
	6	158	1120	177	1294	150	1211		6	141a	1751	166	790	135a	589
	7			178	899	151a	982		7	146a	1150	167	1211
	8					152a	893		8	147a	1383	168	1034
	9								9
	10								10
	pIC	Average	1238.5		932.286		1054.25		pIC	Average	1622.75		917.75		1010.33
		SD	108.185		230.181		120.422			SD	359.421		176.321		281.407
			pCREB									pCREB
	ACC Anterior	rostral	前方							ACC Posterior	caudal	後
	Average	Sham	SDS							Average	Sham	SDS
	no TR	1037.7	1633.1							no TR	1238.5	1638.5
	TR2	937.3	1158.3							TR2	1049	917.8
	TR10	941.1	1143.2							TR10	1198	1010.3
	ACC Anterior									ACC Posterior
	SD	Sham	SDS							SD	Sham	SDS
	no TR	111	144.9							no TR	108.2	359.4
	TR2	107.2	186.6							TR2	231.1	176.3
	TR10	122.4	113.6							TR10	140.5	281.4
