# Supplementary material for: Effects of treadmill running on anxiety- and craniofacial pain-like behaviors with histone H3 acetylation in the brain of mice subjected to social defeat stress
Source: PLoS One. 2025 Jan 27;20(1):e0318292. doi: 10.1371/journal.pone.0318292 (PMC11771924; doi:10.1371/journal.pone.0318292)
Supplement: S2 File — (ZIP) [file pone.0318292.s002.zip › Excel Data submission for PLOSone/7. HDAC RVM C2.xlsx]

## Sheet: RVMC2 HDAC1
	RVM	Sham	HDAC1						RVM	SDS	HDAC1
	non Stress	Sham	Sham Sedentary	Sham	TR2	Sham	TR10		Stress	SDS	SDS Sedentary	SDS	TR2	SDS	TR10
		ID	# of cells	ID	# of cells	ID	# of cells			ID	# of cells	ID	# of cells	ID	# of cells
	1	153	925	172	1778	142	1509		1	136	1326	159	1641	130	1795
	2	154	1529	173	1038	143	1373		2	137	1593	161	1468	131	1151
	3	155	1293	174	1391	148	1424		3	138	1845	162	1233	132	1271
	4	156	1176	176	1528	149	1333		4	139	1287	163	1003	133	1591
	5	157	911	178	1577	149b	1864		5	140		164	987	134	1808
	6					151	1690		6	141		166	1415	135	1376
	7					152			7	146		167	958
	8								8	147		168	848
	9								9			169
		Average	1166.8		1462.4		1532.17			Average	1512.75		1194.12		1498.67
		SD	260.337		274.888		206.04			SD	259.916		287.846		275.6
	C2	Sham	HDAC1						C2	SDS	HDAC1
	non Stress	Sham	Sham Sedentary	Sham	TR2	Sham	TR10		Stress	SDS	SDS Sedentary	SDS	TR2	SDS	TR10
		ID	# of cells	ID	# of cells	ID	# of cells			ID	# of cells	ID	# of cells	ID	# of cells
	1	153	318	172	197	142	343		1	136	351	159	246	130	417
	2	154	410	173	406	143	496		2	137	312	161	408	131	399
	3	155	297	174	342	148	458		3	138	640	162	299	132	210
	4	156	381	175	171	150	327		4	139	366	163	390	133	242
	5	157	316	176	310	151	362		5	140	582	164	423	134	349
	6	158	231	177	179	152	216		6	141	391	166	375	135	252
	7			178	201				7	146	383	167	369
	8								8	147
	9								9
		Average	325.5		258		367			Average	432.143		358.571		311.5
		SD	63.4185		93.4915		99.924			SD	125.938		63.4845		88.1652
	RVM		HDAC1							C2		HDAC1
	Average	Sham	SDS							Average	Sham	SDS
	no TR	1166.8	1512.75							no TR	325.5	432.143
	TR2	1462.4	1194.12							TR2	258	358.571
	TR10	1532.17	1498.67							TR10	367	311.5
	RVM									C2
	SD	Sham	SDS							SD	Sham	SDS
	no TR	260.337	259.916							no TR	63.4185	125.938
	TR2	274.888	287.846							TR2	93.4915	63.4845
	TR10	206.04	275.6							TR10	99.924	88.1652

## Sheet: RVMC2 HDAC2
	RVM	Sham	HDAC2						RVM	SDS	HDAC2
	non Stress	Sham	Sham Sedentary	Sham	TR2	Sham	TR10		Stress	SDS	SDS Sedentary	SDS	TR2	SDS	TR10
		ID	# of cells	ID	# of cells	ID	# of cells			ID	# of cells	ID	# of cells	ID	# of cells
	1	153	645	172	686	142	704		1	136	605	159	669	130	995
	2	154	882	173	720	143	546		2	137	521	161	587	131	756
	3	155	881	174	886	148	811		3	141	897	162	486	132	630
	4	156	880	176	939	149	519		4	146	727	163	400	133	872
	5	157	468	177	656	149b	471		5	147	554	164	398	134	937
	6	158	596	178	517	150	613		6			166	374	135	651
	7					151	503		7			168	495
	8					152	858		8
	9								9
		Average	725.333		734		628.125			Average	660.8		487		806.833
		SD	180.055		155.436		147.003			SD	153.49		109.124		151.483
	C2	Sham	HDAC2						C2	SDS	HDAC2
	non Stress	Sham	Sham Sedentary	Sham	TR2	Sham	TR10		Stress	SDS	SDS Sedentary	SDS	TR2	SDS	TR10
		ID	# of cells	ID	# of cells	ID	# of cells			ID	# of cells	ID	# of cells	ID	# of cells
	1	153	541	172	412	142	687		1	136	406	159	571	130	520
	2	154	369	173	608	143	559		2	137	348	161	574	131	589
	3	155	438	174	559	148	473		3	138	486	162	506	132	486
	4	156	387	175	609	149	579		4	139	664	163	518	133	568
	5	158	458	176	510	149b	477		5	140	472	164	533	134	666
	6			177	492	150	565		6	141	446	166	499	135	647
	7			178	489	152	521		7	146	546	167	528
	8								8	147	555	168	564
	9								9
		Average	438.6		525.571		551.571			Average	490.375		536.625		579.333
		SD	67.7665		71.2714		73.0271			SD	97.9299		29.5584		70.0619
	RVM		HDAC2							C2		HDAC2
	Average	Sham	SDS							Average	Sham	SDS
	no TR	725.333	660.8							no TR	438.6	490.375
	TR2	734	487							TR2	525.571	536.625
	TR10	628.125	806.833							TR10	551.571	579.333
	RVM									C2
	SD	Sham	SDS							SD	Sham	SDS
	no TR	180.055	153.49							no TR	67.7665	97.9299
	TR2	155.436	109.124							TR2	71.2714	29.5584
	TR10	147.003	151.483							TR10	73.0271	70.0619
