# Supplementary material for: Effects of treadmill running on anxiety- and craniofacial pain-like behaviors with histone H3 acetylation in the brain of mice subjected to social defeat stress
Source: PLoS One. 2025 Jan 27;20(1):e0318292. doi: 10.1371/journal.pone.0318292 (PMC11771924; doi:10.1371/journal.pone.0318292)
Supplement: S2 File — (ZIP) [file pone.0318292.s002.zip › Excel Data submission for PLOSone/2.Data SDS Anxiety behavior.xlsx]

## Sheet: OF
	OF Center	duration (s)	5 min		OF Center	duration (s)	TRx2回	5 min		OF Center	duration (s)	TRx10	5 min
	SDS	TRなし	Sedentary		SDS	Pre	SDS effects	TR2 6m/m		SDS	Pre	SDS effects	TR2 6m/m
	ID	Day 0	Day 11		ID	Day 0	SDS effects	Day 11		ID	Day 0	SDS effects	Day 11
	122	18.1	8.6		159	11.8	10.6	9		123	19.8	NA	10.4
	124	10.9	6.2		160	14.9	6.4	9.5		125	18.6	NA	14.8
	136	19.9	4.4		161	17.9	8.3	11.1		127	14.9	NA	13.9
	137	16.8	5.3		162	16.8	6.7	10.9		130	10.3	NA	10.3
	138	12.9	7.6		163	10.9	7.4	4.4		131	15.5	NA	10.5
	139	19	6.6		164	18.9	9.7	10.6		132	16.1	NA	16.1
	140	15.6	7.9		166	16.4	6.2	12.9		133	11.3	NA	10.3
	141	13.5	7.8		167	19.5	1.3	7.6		134	17.6	NA	13.6
	145	12.8	7.6		168	16.3	9.3	12.2		135	12.6	NA	12.6
	146	14.4	6.8		169	12.8	4.4	9.6
					170	14	5.9	10.1
					171	14.5	6.4	8.1
	Average	15.39	6.88		Average	15.3917	6.88333	9.66667		Average	15.1889	NA	12.5
	SD	2.98829	1.29426		SD	2.73145	2.50702	2.26528		SD	3.2682	NA	2.22261
	N	10	10		N	12	12	12		N	9	NA	9
	SQRT	3.16228	3.16228		SQRT	3.4641	3.4641	3.4641		SQRT	3	NA	3
	SEM	0.944981	0.409281		SEM	0.788502	0.723714	0.653931		SEM	1.0894	NA	0.74087
	Total distance	総移動距離	5 min		Total distance	総移動距離		5 min		Total distance	総移動距離	TR10回	5 min
	SDS	TRなし	Sedentary			Pre	SDS effects	TR2 6m/m			Pre	SDS effects	TR2 6m/m
	ID	Day 0	Day 11		ID	Day 0	after SDS	Day 11		ID	Day 0	after SDS	Day 11
	122	2892	2319		159	3207	2471	2629		123	3319	NA	2987
	124	3954	2068		160	3005	2024	2383		125	3485	NA	3152
	136	3843	2681		161	3331	2592	2329		127	3759	NA	3022
	137	3380	2478		162	3412	2576	2948		130	3670	NA	3781
	138	3303	2043		163	3959	2705	2736		131	3232	NA	2598
	139	3938	2843		164	3709	2430	2665		132	3764	NA	3014
	140	3487	2755		166	3987	1938	2761		133	3394	NA	3324
	141	3561	2315		167	3706	2728	2923		134	3337	NA	2985
	145	4011	2098		168	3533	2482	2301		135	3524	NA	3091
	146	3013	2387		169	3905	2267	2790
					170	3115	1670	2785
					171	3095	2545	3007
	Average	3538.2	2398.7		Average	3497	2369	2688.08		Average	3498.22	NA	3106
	SD	398.061	288.701		SD	353.99	329.74	238.883		SD	196.481	NA	317.781
	N	10	10		N	12	12	12		N	9	NA	9
	SQRT	3.16228	3.16228		SQRT	3.4641	3.4641	3.4641		SQRT	3	NA	3
	SEM	125.878	91.2953		SEM	102.188	95.1879	68.9596		SEM	65.4938	NA	105.927

## Sheet: DL
								TR２回					TR10回
	Light/Dark test	light room	15min		Light/Dark test	light room	TRx2	15min		Light/Dark test	light room	TRx10	15min
	SDS		sedentary		Pre (Day 0)	SDS		TR2 6m/m		SDS			TR10 6m/m
	ID	Day 0	Day 11		ID	Day 0	after SDS	Day 11		ID	Day 0	after SDS	Day 11
	122	298.8	116.7		159	382.8	176.2	196.1		123	395.2	Not availabe	326.3
	124	390.2	88.1		160	377.4	227.1	203.1		125	380.2	Not availabe	300.1
	136	299.2	218.1		161	382.6	101.8	160.3		127	334.7	Not availabe	278.9
	137	377.5	292.9		162	330.6	228.7	305.8		130	321.6	Not availabe	264.4
	138	325.1	203.6		163	368.8	200.8	300.7		131	293.1	Not availabe	295
	139	308.4	200.9		164	391.1	228.6	319.5		132	289.8	Not availabe	353.2
	140	384.4	200.1		166	401.8	259.5	305.9		133	365.2	Not availabe	353.5
	141	292.7	232.7		167	379.3	272.5	283.4		134	270.4	Not availabe	279.8
	145	367.7	181		168	302.8	213.2	165.2		135	365.7	Not availabe	328.2
	146	364.5	204.6		169	359.2	145.5	147.4
					170	282.8	213.8	335.03
					171	349	194.4	283.6
	Average	340.85	193.87		Average	359.017	205.175	250.503		Average	335.1	NA	308.822
	SD	39.5501	57.2596		SD	36.5611	47.1244	70.0516		SD	44.262	NA	32.834
	N	10	10		N	12	12	12		N	9	NA	9
	SQRT	3.16228	3.16228		SQRT	3.4641	3.4641	3.4641		SQRT	3	NA	3
	SEM	12.5068	18.1071		SEM	10.5543	13.6036	20.2222		SEM	14.754	NA	10.9447

## Sheet: EPM
		運動なし	From SCO paper					TR 2回					TR10回
	EPM	Open arms	EPM 5min		EPM	Open arms	TRx2	EPM 5min		EPM	Open arms	TRx10	EPM 5min
	SDS		sedentary		SDS	Pre D0	SDS effects	TR2 6m/m		SDS	Pre D0		TR2 6m/m
	ID	Day 0	Day 11		ID	Day 0	after SDS	Day 11		ID	Day 0	After SDS	Day 11
	122	39	18		159	48.8	22.37	20.5		123	43.9	NA	35
	124	41	10		160	43.19	14.87	41.9		125	35	NA	38
	136	38	24		161	37.94	11.2	43.8		127	42	NA	56
	137	46	26		162	39.87	15.12	28.69		130	33	NA	69
	138	49	14		163	27.37	16.56	24.94		131	63	NA	69
	139	54	28		164	33.63	10.49	36.56		132	52.1	NA	37
	140	45	23		166	32.5	25.6	27.88		133	38	NA	37
	141	42	10		167	42.75	6.62	31.31		134	44	NA	57
	145	34	30		168	58.63	24	56		135	56	NA	60
	146	48	29		169	54.94	13.3	28.81
					170	33.19	15.06	41.91
					171	38.75	10.4	14.94
	Average	43.6	21.2		Average	40.9633	15.4658	33.1033		Average	45.2222	NA	50.8889
	SD	5.94792	7.68548		SD	9.35592	5.85115	11.3992		SD	9.99485	NA	14.1725
	N	10	10		N	12	12	12		N	9	NA	9
	SQRT	3.16228	3.16228		SQRT	3.4641	3.4641	3.4641		SQRT	3	NA	3
	SEM	1.8809	2.43036		SEM	2.70082	1.68908	3.29067		SEM	3.33162	NA	4.72418
		SDS前	１１日目			SDS前	SDS後	１１日目			SDS前	SDS後	１１日目

## Sheet: SI
							１０日後			TR 2 series				TR 2 series				TR 2 series									TR10 TR 10回
	SI	IZ	運動なし		SI	IZ	運動なし		SI	IZ	TR2		SI	IZ	TR2		SI	IZ	運動あり		SI	IZ	運動あり		SI		TR10 6m/m
	Pre (Day 0)	SDS	sedentary		Effects od TR10	SDS	sedentary		Pre (Day 0)	SDS	TR2 6m/m		SDS effects	SDS	After SDS		After TR2	SDS	TR2 6m/m		Pre (Day 0)	SDS	TR10 6m/m		TR10 efects	SDS	TR10 6m/m
	ID	ICR -	ICR +		ID	ICR -	ICR +		ID	ICR -	ICR +		ID	ICR -	ICR +		ID	ICR -	ICR +		ID	ICR -	ICR +		ID	ICR -	ICR +
	122	68.5	68.7		122	58.2	24.2		159	69	60.6		159	61.9	12		159	67.7	7.1		123	56.5	49.5		123	46.3	38.8
	124	67.1	79.6		124	45.7	17.5		160	57.5	67.8		160	59	5.9		160	60.3	35.9		125	68	63.2		125	57.5	48.4
	136	53	54.1		136	51.4	25.4		161	68.6	69.1		161	79.9	5.6		161	56.8	42.6		127	48.3	54.8		127	53.9	39.7
	137	58.9	75.2		137	58.6	28		162	59.1	59.4		162	62.2	11.3		162	73.3	32.6		130	49.3	63.4		130	47.1	43.2
	138	63.3	81		138	53	16.3		163	68.5	79.1		163	59.4	19.4		163	69.9	19.6		131	52.5	60.7		131	62.8	53.9
	139	53	50.5		139	71	15.2		164	55.6	69.8		164	47.9	13.6		164	65.9	37.2		132	49.1	65.3		132	48.1	38.2
	140	55.8	68.4		140	61.1	45.6		166	80.6	94		166	69.5	5.9		166	79.6	28.2		133	81	70.3		133	55.6	51
	141	52.2	51.7		141	54.3	12.7		167	75.7	63.3		167	64.2	23.9		167	72	29.8		134	47.7	65.7		134	65.9	44
	145	60.4	78.6		145	63	9.9		168	72.4	69.9		168	73.6	23.4		168	64.1	18.7		135	48.6	47.1		135	55.5	40.8
	146	62.1	80.7		146	78.9	23.8		169	55.1	71.8		169	61.7	16.9		169	31.4	36.2
									170	49.4	71.3		170	55.8	16.8		170	32.1	8.1
									171	64.8	79.1		171	51.6	13.6		171	63	5.1
	Average	59.43	68.85		Average	59.52	21.86		Average	64.6917	71.2667		Average	62.225	14.025		Average	61.3417	25.0917		Average	55.6667	60		Average	54.7444	44.2222
	SD	5.89313	12.4169		SD	9.72543	10.2431		SD	9.40749	9.43209		SD	8.9278	6.36155		SD	15.0999	13.0198		SD	11.4888	7.84745		SD	6.82681	5.65658
	N	10	10		N	10	10		N	12	12		N	12	12		N	12	12		N	9	9		N	9	9
	SQRT	3.16228	3.16228		SQRT	3.16228	3.16228		SQRT	3.4641	3.4641		SQRT	3.4641	3.4641		SQRT	3.4641	3.4641		SQRT	3	3		SQRT	3	3
	SEM	1.86357	3.92658		SEM	3.07545	3.23914		SEM	2.71571	2.72281		SEM	2.57723	1.83642		SEM	4.35896	3.75849		SEM	3.8296	2.61582		SEM	2.2756	1.88553
			SDS前				SDS D11				SDS前				SDS10 直後				SDS + TR10				SDS前				SDS + TR10
