# Supplementary material for: Effects of treadmill running on anxiety- and craniofacial pain-like behaviors with histone H3 acetylation in the brain of mice subjected to social defeat stress
Source: PLoS One. 2025 Jan 27;20(1):e0318292. doi: 10.1371/journal.pone.0318292 (PMC11771924; doi:10.1371/journal.pone.0318292)
Supplement: S2 File — (ZIP) [file pone.0318292.s002.zip › Excel Data submission for PLOSone/3.Formalin test TR 2 vs10.xlsx]

## Sheet: no TR
			orofacial formalin + sedentary
	sham	非ストレス	sham			orofacial formalin test		TR (-)			sham
		3	6	9	12	15	18	21	24	27	30		Early	Late
	Sham F	27	37	17	34	22	29	23	6	0	0		81	114
	Sham F	14	24	14	0	34	27	44	8	15	20		52	148
	Sham F	24	24	11	31	34	23	18	6	2	3		59	117
	Sham F	40	21	10	13	23	23	10	34	9	2		71	114
	Sham F	37	21	11	22	21	31	11	13	9	9		69	116
	Sham F	30	30	20	10	28	21	3	11	0	4		80	77
	Sham F	34	22	15.7222	18	14	19	11	16	10	2		71.7222	90
	Sham F	29	15.6889	15.6889	32	20	12	20	19	0	10		60.3778	113
	Sham F	37	22	0	23	0	0	14	14	24	8		59	83
	Sham F	23	33	18	20	17	5	0	0	14	11		74	67
	Sham F	54	22	0	9	13	15	10	10	11	21		76	89
	average	31.7273	24.699	12.0374	19.2727	20.5455	18.6364	14.9091	12.4545	8.54545	8.18182		68.4636	102.545
	SD	9.78823	5.86389	8.31287	7.92525	8.70687	10.3395	6.66905	6.03955	8.30089	6.1023		9.54248	23.381
	N	11	11	11	11	11	11	11	11	11	11		11	11
	SQRT	3.31662	3.31662	3.31662	3.31662	3.31662	3.31662	3.31662	3.31662	3.31662	3.31662		3.31662	3.31662
	SEM	2.95126	1.76803	2.50642	2.38955	2.62522	3.11747	2.01079	1.82099	2.50281	1.83991		2.87717	7.04965
	SDS	ストレス	SDS			orofacial formalin test		TR (-)			SDS
		3	6	9	12	15	18	21	24	27	30		Early	Late
	SDS F	45	56	19	42	25	25	23	22	19	15		120	171
	SDS F	56	45	21	34	41	21	10	0	20	0		122	126
	SDS F	46	45	10	39	30	26	38	18	16	19		101	186
	SDS F	48	55	0	55	10	35	33	0	15	16		103	164
	SDS F	47	25	33	45	30	31	35	13	22	11		105	187
	SDS F	34	43	25	25	22	31	43	24	12	21		102	178
	SDS F	66	45	0	39	26	25	43	34	17	6		111	190
	SDS F	54	33	6	37	68	32	10	34	16	12		93	209
	SDS F	42	31	12	67	28	0	32	30	19	12		85	188
	SDS F	41	33	18	24	35	36	27	35	19	6		92	182
	SDS F	41	32	0	10	32	38	35	26	6	19		73	166
	SDS F	43	38	23	15	24	23	17	25	32	10		104	146
	SDS F	60	30	27	11	87	24	29	12	33	10		117	206
	average	47.9231	39.3077	14.9231	34.0769	35.2308	26.6923	28.8462	21	18.9231	12.0769		102.154	176.846
	SD	8.83611	9.70725	11.1165	16.8842	20.4783	9.66423	11.0894	11.9094	7.25099	5.97859		14.011	22.8212
	N	13	13	13	13	13	13	13	13	13	13		13	13
	SQRT	3.60555	3.60555	3.60555	3.60555	3.60555	3.60555	3.60555	3.60555	3.60555	3.60555		3.60555	3.60555
	SEM	2.4507	2.69231	3.08317	4.68284	5.67965	2.68038	3.07564	3.30307	2.01106	1.65816		3.88595	6.32947

## Sheet: TR 2
			orofacial formalin + treadmil running x 2 days
								sham TR02
	Sham TR2		3	6	9	12	15	18	21	24	27	30		early	late
	190	ShamTR2	78	42	12	13	68	37	2	25	0	0		132	145
	191	ShamTR2	98	27	0	48	55	33	11	9	3	5		125	164
	192	ShamTR2	104	23	6	0	56	7	6	0	0	0		133	69
	193	ShamTR2	61	4	25	5	22	23	35	3	2	3		90	93
	194	ShamTR2	73	39	4	19	47	5	14	39	5	0		116	129
	195	ShamTR2	65	13	4	32	1	5	58	1	5	17		82	119
	196	ShamTR2	79	3	15	63	27	12	7	0	12	0		97	121
	197	ShamTR2	69	20	3	24	9	38	31	25	0	0		92	127
	198	ShamTR2	101	11	5	0	53	113	7	1	0	0		117	174
	199	ShamTR2	67	0	36	0	35	7	78	2	0	0		103	122
	Average	#DIV/0!	79.5	18.2	11	20.4	37.3	28	24.9	10.5	2.7	2.5		108.7	126.3
	SD	0	15.8763	14.703	11.4601	21.7726	22.1362	32.7482	25.5797	14.002	3.86005	5.38		17.4244	31.9327
	N	0	10	10	10	10	10	10	10	10	10	10		9	9
	SQRT	0	3.16228	3.16228	3.16228	3.16228	3.16228	3.16228	3.16228	3.16228	3.16228	3.16228		3	3
	SEM	#DIV/0!	5.02051	4.64949	3.62399	6.88509	7.00008	10.3559	8.08902	4.42782	1.22066	1.70131		5.80815	10.6442
			orofacial formalin + treadmil running x 2 days
								SDS TR02
	SDS TR2		3	6	9	12	15	18	21	24	27	30		early	late
	2024-06-24	SDS TR2	59	48	19	26	18	23	5	37	39	20		126	168
	2024-06-24	SDS TR2	67	34	7	3	27	41	25	14	23	5		108	138
	180	SDS TR2	68	37	33	46	30	48	25	34	49	0		138	232
	181	SDS TR2	52	41	11	3	24	51	34	18	7	4		104	141
	182	SDS TR2	54	35	36	28	78	33	16	12	0	0		125	167
	183	SDS TR2	75	43	0	12	31	34	58	12	9	0		118	156
	184	SDS TR2	89	13	10	1	50	48	55	20	9	11		112	194
	185	SDS TR2	66	15	5	16	32	60	16	0	0	0		86	124
	186	SDS TR2	64	33	13	12	35	29	22	15	15	0		110	128
	187	SDS TR2	75	3	4	25	19	5	48	19	0	0		82	116
	188	SDS TR2	56	29	19	31	12	31	50	0	0	5		104	129
	189	SDS TR2	79	15	15	16	76	36	0	51	14	79		109	272
	Average	SDS TR10	67	28.8333	14.3333	18.25	36	36.5833	29.5	19.3333	13.75	10.3333		110.167	163.75
	SD	SDS TR10	11.0618	14.0314	11.0645	13.4308	21.4306	14.5443	19.4866	14.8773	15.995	22.4553		16.6379	34.818
	N	SDS TR10	12	12	12	12	12	12	12	12	12	12		12	12
	SQRT	SDS TR11	3.4641	3.4641	3.4641	3.4641	3.4641	3.4641	3.4641	3.4641	3.4641	3.4641		3.4641	3.4641
	SEM	SDS TR10	3.19327	4.0505	3.19406	3.87714	6.1865	4.19859	5.62529	4.2947	4.61737	6.4823		4.80293	10.0511

## Sheet: TR 10
			orofacial formalin + treadmil running x10 days
								sham TR10
	Sham TR10		3	6	9	12	15	18	21	24	27	30		early	late
	HM14	Sham TR10	47	21	0	11	0	32	17	16	10	10		68	96
	HM15	Sham TR10	34	12	0	22	0	28	14	18	36	7		46	125
	HM16	Sham TR10	42	0	14	16	12	27	21	20	16	0		56	112
	HM17	Sham TR10	34	11	0	34	18	30	20	31	14	5		45	152
	HM18	Sham TR10	38	10	11	22	0	30	12	18	20	0		59	102
	HM25	Sham TR10	35	20	12	0	11	18	30	21	19	9		67	108
	HM26	Sham TR10	34	21	4	2	0	18	24	13	11	5		59	73
	HM27	Sham TR10	35	8	2	15	0	20	19	18	12	9		45	93
	HM28	Sham TR10	41	12	0	4	2	12	21	12	15	0		53	66
	Average	#DIV/0!	37.7778	12.7778	4.77778	14	4.77778	23.8889	19.7778	18.5556	17	5		55.3333	103
	SD	0	4.63081	6.94222	5.86894	11.0793	6.9602	7.00793	5.33333	5.52519	7.88987	4.12311		8.01338	27.6583
	N	0	9	9	9	9	9	9	9	9	9	9		8	8
	SQRT	0	3	3	3	3	3	3	3	3	3	3		2.82843	2.82843
	SEM	#DIV/0!	1.5436	2.31407	1.95631	3.69309	2.32007	2.33598	1.77778	1.84173	2.62996	1.37437		2.83316	9.77869
								SDS TR10
	Sham TR10		3	6	9	12	15	18	21	24	27	30		early	late
	HM19	SDS TR10	68	0	10	0	9	21	31	16	19	8		78	104
	HM20	SDS TR10	68	6	7	0	0	18	25	41	23	0		81	107
	HM21	SDS TR10	39	17	14	2	7	0	38	12	23	0		70	82
	HM22	SDS TR13	51	22	0	0	24	0	33	14	32	19		73	122
	HM23	SDS TR10	49	34	0	0	12	23	34	11	31	0		83	111
	HM24	SDS TR10	63	10	0	13	11	16	45	13	14	5		73	117
	HM31	SDS TR10	34	42	0	0	12	21	12	14	16	0		76	75
	HM32	SDS TR10	52	20	10	0	0	20	38	10	28	4		82	100
	HM33	SDS TR13	49	12	0	0	9	39	35	34	0	6		61	123
	MH82	SDS TR10	35	23	10	0	7	28	31	19	9	9		68	103
	MH94	SDS TR10	38	12	11	4	21	21	29	16	13	3		61	107
	MH96	SDS TR10	33	33	19	3	11	1	21	28	14	4		85	82
	MH97	SDS TR10	48	34	5	6	11	24	24	23	12	7		87	107
	Average	SDS TR10	49.6364	18	5.63636	1.72727	10.1818	18.8182	31.9091	18.1818	18.9091	4.90909		75.2308	103.077
	SD	SDS TR10	12.3231	12.5468	6.34479	3.80452	6.75012	11.4517	8.51093	9.58632	9.2105	5.25991		7.74714	15.0285
	N	SDS TR10	13	13	13	13	13	13	13	13	13	13		13	13
	SQRT	SDS TR11	3.60555	3.60555	3.60555	3.60555	3.60555	3.60555	3.60555	3.60555	3.60555	3.60555		3.60555	3.60555
	SEM	SDS TR10	3.41782	3.47987	1.75973	1.05518	1.87215	3.17613	2.36051	2.65877	2.55453	1.45884		2.14867	4.16814
