# Supplementary material for: Effects of treadmill running on anxiety- and craniofacial pain-like behaviors with histone H3 acetylation in the brain of mice subjected to social defeat stress
Source: PLoS One. 2025 Jan 27;20(1):e0318292. doi: 10.1371/journal.pone.0318292 (PMC11771924; doi:10.1371/journal.pone.0318292)
Supplement: S2 File — (ZIP) [file pone.0318292.s002.zip › Excel Data submission for PLOSone/1.Data Sham Sum Anxiety behavior.xlsx]

## Sheet: OF
	Sham	時間	Sedentary		Sham	時間	TR２回		Sham	時間	TR10回
	OF Center	duration (s)	5 min		OF Center	duration (s)	5 min		OF Center	duration (s)	5 min
		Sham	sedentary			Sham	TR 6m/m			Sham	TR 6m/m
	ID	Day 0	Day 11		ID	Day 0	Day 11		ID	Day 0	Day 11
	Sham	20	12.3		172	13.3	5.9		142	14.3	16.8
	Sham	14.5	14.7		173	9.8	7.5		143	16.3	14.4
	Sham	13.3	13.1		174	14.9	9.4		147	11.8	18.3
	Sham	12.9	9.2		175	14.4	10.6		148	12.6	18.4
	Sham	14	9.9		176	12.2	4.8		149	15.7	19.5
	Sham	12.1	8.1		177	16.4	4.4		150	12.5	18.2
	Sham	9.9	17.5		178	15.3	7.9		151	11.2	16.7
	Sham	11	12.9		179	14.6	10.5		152	13.6	16.1
	Sham	12	11						Sham	12.9	11.9
	Sham	10	11						Sham	11.8	16.7
	Sham	19	14						Sham	11.5	13.4
	Sham	12	17.9
	Sham	10.2	11
	Average	12.97	11.97		Average	13.8625	7.625		Average	13.1091	16.4
	SD	2.92045	2.7709		SD	2.07015	2.44116		SD	1.69968	2.3268
	N	13	13		N	8	8		N	11	11
	SQRT	3.60555	3.60555		SQRT	2.82843	2.82843		SQRT	3.31662	3.31662
	SEM	0.809986	0.768509		SEM	0.73191	0.863082		SEM	0.512473	0.701557
	Sham		Sedentary		Sham	時間	TR２回		Sham	時間	TR10回
	Total distance	総移動距離	5 min		Total distance	総移動距離	5 min		Total distance	総移動距離	5 min
		Sham	sedentary			Sham	TR 6m/m			Sham	TR 6m/m
	ID	Day 0	Day 11		ID	Day 0	Day 11		ID	Day 0	Day 11
	153	3166	3982		172	3544	2680		142	3545	4011
	154	3411	3876		173	3723	3214		143	3720	3591
	Sham	2843	3123		174	3697	3010		147	3012	3917
	Sham	2380	4678		175	3327	2543		148	3594	3219
	Sham	3103	3009		176	3605	2333		149	3067	3471
	Sham	3938	3793		177	2961	2488		150	3096	3499
	Sham	3587	3087		178	3267	2742		151	3271	3427
	Sham	3161	3234		179	3175	3041		152	3239	3132
	Sham	3129	2786						Sham	2378	3456
	Sham	3001	3298						Sham	2288	3164
	Sham	2789	2645						Sham	2934	3926
	Sham	2954	3085
	Sham	3211	3123
	Average	3128.69	3363		Average	3412.38	2756.38		Average	3104	3528.45
	SD	382.858	564.487		SD	272.669	306.5		SD	457.371	308.423
	N	13	13		N	8	8		N	11	11
	SQRT	3.60555	3.60555		SQRT	2.82843	2.82843		SQRT	3.31662	3.31662
	SEM	106.186	156.561		SEM	96.403	108.364		SEM	137.902	92.9931

## Sheet: DL
	Sham (Non SDS)	TRなし	Sedentary		Sham (Non SDS)	TR２回	TR twice		Sham (Non SDS)	TR10回	TR10 times
	Light/Dark test	light room	15min		Light/Dark test	light room	15min		Light/Dark test	light room	15min
	Pre (Day 0)	Sham	sedentary		TR2	Sham	TR 6m/m		TR10	Sham	TR 6m/m
	ID	Day 0	Day 11		ID	Day 0	Day 11		ID	Day 0	Day 11
	153	403.3	430.2		172	262.6	194.3		142	302.1	403.9
	154	294.5	408.8		173	195.9	146.9		143	281.6	357.1
	HM57	361.3	401		174	305.9	222.2		147	424.9	341.9
	HM59	378.9	345.6		175	392.6	306.6		148	323.3	379.9
	HM60	345.6	346.7		176	396.1	387.2		149	345	218.1
	HM61	312.1	434.1		177	434.2	297.2		150	357	292
	HM62	389	369.2		178	381.8	304.6		151	325.9	301
	HM63	414	385.1		179	363.4	333.8		152	322.6	365.5
	MH166	288.9	326.4						MH152	333.5	224.4
	MH167	398.5	250.6						MH154	249.6	264.7
	MH168	365.6	317.1						MH156	229.2	207
	MH169	242.8	390.4						MH158	316.6	336.9
	MH172	315.3	280.6						MH160	370.8	318.8
	MH173	327.3	371.8						MH162	404.8	371.6
	MH174	318.8	384.5						MH164	400.1	327.1
	MH175	370.8	278.9						MH170	380.5	478.1
	Average	345.419	357.562		Average	341.562	274.1		Average	335.469	324.25
	SD	48.0049	54.7528		SD	80.1617	79.3881		SD	54.3197	72.4593
	N	16	16		N	8	8		N	16	16
	SQRT	4	4		SQRT	2.82843	2.82843		SQRT	4	4
	SEM	12.0012	13.6882		SEM	28.3414	28.0679		SEM	13.5799	18.1148

## Sheet: EPM
	Sham (Non SDS)				Sham (Non SDS)				Sham (Non SDS)
	EPM	Open arms	5min		EPM	Open arms	TR2回		EPM	Open arms	TR 10回
	Pre (Day 0)	Sham	sedentary		Pre (Day 0)	Sham	TR 6m/m		Pre (Day 0)	Sham	TR10 6m/m
	ID	Day 0	Day 11		ID	Day 0	Post TR2		ID	Day 0	Day 11
	153	49.3	42.38		172	50.99	52.31		142	45	60
	154	32.4	38.19		173	32	45.1		143	47	58
	MH167	20	29		174	46.56	25.94		147	49	61
	MH168	58	58		175	64.75	55.75		148	43	84
	MH169	39	39		176	34.5	43.69		149	53	50.9
	MH172	41	41		177	54.62	40.19		150	87	59.6
	MH173	62	59		178	47.81	60.5		151	58	59
	MH174	77	76		179	56.38	59.24		152	52	45
	MH175	45	71
	MH176	34	40
	Average	45.77	49.357		Average	48.4513	47.84		Average	54.25	59.6875
	SD	16.5036	15.6291		SD	10.9693	11.5613		SD	14.0687	11.2706
	N	10	10		N	8	8		N	8	8
	SQRT	3.16228	3.16228		SQRT	2.82843	2.82843		SQRT	2.82843	2.82843
	SEM	5.2189	4.94234		SEM	3.87824	4.08754		SEM	4.97404	3.98477

## Sheet: SI
	Sham (non CFA)				Sham (non CFA)				Sham (non CFA)		TR２回		Sham (non CFA)		TR２回		Sham (non CFA)		TR10回		Sham (non CFA)		TR10回
	SI	IZ	運動なし		SI	IZ	運動なし		SI	IZ	運動前		SI	IZ	運動後		SI	IZ	運動前		SI	IZ	運動後
	Pre (Day 0)	Sham	sedentary		Post	Sham	sedentary		Pre (Day 0)	Sham	TR 6m/m		Post	Sham	TR 6m/m		Pre (Day 0)	Sham	TR 6m/m		Pre (Day 10)	Sham	TR 6m/m
	ID	ICR -	ICR +		ID	ICR -	ICR +		ID	ICR -	ICR +		ID	ICR -	ICR +		ID	ICR -	ICR +		ID	ICR -	ICR +
	153	80.4	89		153	76	84.5		172	59.9	67.9		172	76.3	52.5		142	69.1	69.2		142	92.2	95.6
	154	75.7	84.6		154	68.7	78		173	76	70.1		173	63	58.7		143	73.5	75.6		143	70.4	83
	Sham	65.4	77.9		Sham	61	69.8		174	91.7	98.7		174	79	68.1		147	72.2	47.3		147	73.5	74.5
	Sham	89.4	79.6		Sham	85.3	83.3		175	78.3	68.9		175	82.5	66.8		148	96.6	80.8		148	74.7	103.3
	Sham	80.8	65.6		Sham	49.8	42.7		176	65.5	71.3		176	54.7	38.9		149	54	73		149	77.3	88.8
	Sham	33.1	69.4		Sham	58	64.9		177	76.8	103.5		177	87.2	59.3		150	68.8	100		150	83.7	96.3
	Sham	80.7	96.3		Sham	55.2	71.8		178	68.9	69.9		178	78.4	54.3		151	70.4	95.6		151	80.4	68
	Sham	50.4	48.5		Sham	76.4	88		179	75.7	78.1		179	72.9	41.4		152	58.9	54		152	42.9	79.6
	Sham	100	86.9		Sham	62	69.6
	Sham	71.6	68		Sham	59	66
	Sham	62	66.7		Sham	81	71.7
	Sham	69.5	54.1		Sham	70	88
	Sham	72.9	80.1		Sham	63.8	89
	Average	72.75	76.58		Average	65.14	71.86		Average	74.1	78.55		Average	74.25	55		Average	70.4375	74.4375		Average	74.3875	86.1375
	SD	19.27	13.9803		SD	11.1237	13.0439		SD	9.58794	14.3131		SD	10.6257	10.6499		SD	12.5626	18.2317		SD	14.4266	12.0205
	N	13	13		N	13	13		N	8	8		N	8	8		N	8	8		N	8	8
	SQRT	3.60555	3.60555		SQRT	3.60555	3.60555		SQRT	2.82843	2.82843		SQRT	2.82843	2.82843		SQRT	2.82843	2.82843		SQRT	2.82843	2.82843
	SEM	5.34454	3.87743		SEM	3.08515	3.61772		SEM	3.38985	5.06046		SEM	3.75676	3.7653		SEM	4.44156	6.44587		SEM	5.10058	4.24987
			Day 0				Day 11				Day 0				Day 11				Day 0				Day 11
